# Supplementary material for: The Prognosis of Baseline Mitral Regurgitation in Patients with Transcatheter Aortic Valve Implantation
Source: J Clin Med. 2021 Sep 2;10(17):3974. doi: 10.3390/jcm10173974 (PMC8432060; doi:10.3390/jcm10173974)
Supplement: Supplementary file 1 [file jcm-10-03974-s001.zip]

Archive with 1 entries (1 files):
- jcm-1351759-supplementary.pdf
